# Supplementary material for: Neocaridinafonticulata, a new land-locked freshwater shrimp from Hengchun Peninsula, Taiwan (Decapoda, Caridea, Atyidae)
Source: Zookeys. 2019 Jan 15;(817):11–23. doi: 10.3897/zookeys.817.29332 (PMC6342859; doi:10.3897/zookeys.817.29332)
Supplement: XML Treatment for Neocaridina fonticulata [file zookeys.817.29332-treatment1.xml]

<!DOCTYPE tp:taxon-treatment
  PUBLIC "-//TaxonX//DTD Taxonomic Treatment Publishing DTD v0 20100105//EN" "tax-treatment-NSO.dtd">
<tp:taxon-treatment xmlns:tp="http://www.plazi.org/taxpub"><tp:treatment-meta><kwd-group><label>Taxon classification</label><kwd><named-content xmlns:xlink="http://www.w3.org/1999/xlink" content-type="kingdom">Animalia</named-content></kwd><kwd><named-content xmlns:xlink="http://www.w3.org/1999/xlink" content-type="order">Decapoda</named-content></kwd><kwd><named-content xmlns:xlink="http://www.w3.org/1999/xlink" content-type="family">Atyidae</named-content></kwd></kwd-group><mixed-citation publication-type="journal"><person-group><name><surname>Shih</surname><given-names>Hsi-Te</given-names></name><name><surname>Cai</surname><given-names>Yixiong</given-names></name><name><surname>Chiu</surname><given-names>Yuh-Wen</given-names></name></person-group><article-title><italic><tp:taxon-name><tp:taxon-name-part taxon-name-part-type="genus" reg="Neocaridina">Neocaridina</tp:taxon-name-part><tp:taxon-name-part taxon-name-part-type="species" reg="fonticulata">fonticulata</tp:taxon-name-part></tp:taxon-name></italic>, a new land-locked freshwater shrimp from Hengchun Peninsula, Taiwan (<tp:taxon-name><tp:taxon-name-part taxon-name-part-type="order">Decapoda</tp:taxon-name-part></tp:taxon-name>, <tp:taxon-name><tp:taxon-name-part taxon-name-part-type="infraorder">Caridea</tp:taxon-name-part></tp:taxon-name>, <tp:taxon-name><tp:taxon-name-part taxon-name-part-type="family">Atyidae</tp:taxon-name-part></tp:taxon-name>)</article-title><source>Zookeys</source><day>15</day><month>1</month><year>2019</year><volume>2019</volume><issue>817</issue><fpage>11</fpage><lpage>23</lpage><pub-id pub-id-type="doi">10.3897/zookeys.817.29332</pub-id></mixed-citation></tp:treatment-meta><tp:nomenclature><tp:taxon-name>
                <tp:taxon-name-part taxon-name-part-type="genus" reg="Neocaridina">Neocaridina</tp:taxon-name-part>
                <tp:taxon-name-part taxon-name-part-type="species" reg="fonticulata">fonticulata</tp:taxon-name-part>
                <object-id xmlns:xlink="http://www.w3.org/1999/xlink" content-type="zoobank" xlink:type="simple">http://zoobank.org/5F96C596-4AF1-43E1-971B-BA49C15D5E1F</object-id>
              </tp:taxon-name><tp:taxon-status xmlns:xlink="http://www.w3.org/1999/xlink" xlink:type="simple">sp. n.</tp:taxon-status><xref ref-type="fig" rid="F1">Figures 1</xref><xref ref-type="fig" rid="F2">, 2</xref><xref ref-type="fig" rid="F3">, 3</xref><xref ref-type="fig" rid="F4">, 4</xref></tp:nomenclature><tp:treatment-sec sec-type="material" id="SECID0E4IAC"><title>Material examined.</title><p>Holotype: male, cl 3.4 mm, <abbrev xmlns:xlink="http://www.w3.org/1999/xlink" content-type="institution" xlink:title="Zoological Collections of the Department of Life Science, National Chung Hsing University, Taichung, Taiwan" id="ABBRID0EDJAC" xlink:type="simple">NCHUZOOL</abbrev> 15004, a spring at Sheding, Kenting, Pingtung County, Taiwan, <named-content xmlns:xlink="http://www.w3.org/1999/xlink" content-type="dwc:verbatimCoordinates" xlink:type="simple"><named-content content-type="geo-json" specific-use="{&#34;type&#34;:&#34;Point&#34;,&#34;coordinates&#34;:[120.809861,21.957417]}" id="NCID0ELJAC" xlink:type="simple">21°57'26.7"N, 120°48'35.5"E</named-content></named-content>, elevation of 150 m, coll. H.-T. Shih and Y. C. Gan, 1 July 2015. Paratypes: 13 males, cl 2.5–3.3 mm, <abbrev xmlns:xlink="http://www.w3.org/1999/xlink" content-type="institution" xlink:title="Zoological Collections of the Department of Life Science, National Chung Hsing University, Taichung, Taiwan" id="ABBRID0EQJAC" xlink:type="simple">NCHUZOOL</abbrev> 15005, 5 females, cl 2.6–3.8 mm, 2 ovigerous females, cl 3.6–3.7 mm, <abbrev xmlns:xlink="http://www.w3.org/1999/xlink" content-type="institution" xlink:title="Zoological Collections of the Department of Life Science, National Chung Hsing University, Taichung, Taiwan" id="ABBRID0EVJAC" xlink:type="simple">NCHUZOOL</abbrev> 15006; 1 male, cl 4.2 mm, <abbrev xmlns:xlink="http://www.w3.org/1999/xlink" content-type="institution" xlink:title="Zoological Collections of the Department of Life Science, National Chung Hsing University, Taichung, Taiwan" id="ABBRID0E1JAC" xlink:type="simple">NCHUZOOL</abbrev> 15007; 1 male, cl 3.9 mm, <abbrev xmlns:xlink="http://www.w3.org/1999/xlink" content-type="institution" xlink:title="Zoological Collections of the Department of Life Science, National Chung Hsing University, Taichung, Taiwan" id="ABBRID0E6JAC" xlink:type="simple">NCHUZOOL</abbrev> 15008; 7 males, cl 2.7–3.3 mm, 2 females, cl 3.6–3.8 mm, 2 ovigerous females, cl 3.5–3.6 mm, <abbrev xmlns:xlink="http://www.w3.org/1999/xlink" content-type="institution" xlink:title="Lee Kong Chian Natural History Museum, National University of Singapore, Singapore" id="ABBRID0EEKAC" xlink:type="simple">ZRC</abbrev> 2018.1013, same collection data as for holotype. 1 male, cl 3.5 mm, 1 damaged specimen, cl 4.4 mm, <abbrev xmlns:xlink="http://www.w3.org/1999/xlink" content-type="institution" xlink:title="Zoological Collections of the Department of Life Science, National Chung Hsing University, Taichung, Taiwan" id="ABBRID0EJKAC" xlink:type="simple">NCHUZOOL</abbrev> 15009, Sheding, Kenting, Pingtung County, Taiwan, 5 May 2015, coll. Y. C. Gan.</p><fig id="F1" position="float" orientation="portrait"><label>Figure 1.</label><caption><p><italic><tp:taxon-name><tp:taxon-name-part taxon-name-part-type="genus" reg="Neocaridina">Neocaridina</tp:taxon-name-part><tp:taxon-name-part taxon-name-part-type="species" reg="fonticulata">fonticulata</tp:taxon-name-part></tp:taxon-name></italic> sp. n.: <bold>A</bold> carapace and cephalic appendages, lateral view <bold>B</bold> telson, dorsal view <bold>C</bold> preanal carina, lateral view <bold>D</bold> right scaphocerite and antenna, ventral view <bold>E</bold> right mandible <bold>F</bold> right maxillula <bold>G</bold> right maxilla <bold>H</bold> right 1<sup>st</sup> maxilliped <bold>I</bold> right 2<sup>nd</sup> maxilliped <bold>J</bold> right 3<sup>rd</sup> maxilliped. Scale bars: 1.5 mm (<bold>A</bold>); 0.5 mm (<bold>B, E–J</bold>); 1 mm (<bold>C, D</bold>) (male, cl 3.0 mm, paratype, <abbrev xmlns:xlink="http://www.w3.org/1999/xlink" content-type="institution" xlink:title="Lee Kong Chian Natural History Museum, National University of Singapore, Singapore" id="ABBRID0EBMAC" xlink:type="simple">ZRC</abbrev> 2018.1013).</p></caption><graphic xmlns:xlink="http://www.w3.org/1999/xlink" xlink:href="zookeys-817-011-g001.jpg" position="float" orientation="portrait" xlink:type="simple" id="oo_256527.jpg"/></fig></tp:treatment-sec><tp:treatment-sec sec-type="material" id="SECID0ELMAC"><title>Other material.</title><p>3 males, 9 females, <abbrev xmlns:xlink="http://www.w3.org/1999/xlink" content-type="institution" xlink:title="Zoological Collections of the Department of Life Science, National Chung Hsing University, Taichung, Taiwan" id="ABBRID0ERMAC" xlink:type="simple">NCHUZOOL</abbrev> 15010, Sheding, Kenting, Pingtung County, Taiwan, coll. Y. C. Gan, 5 May 2015. 3 males, 11 females, 2 ovigerous females, <abbrev xmlns:xlink="http://www.w3.org/1999/xlink" content-type="institution" xlink:title="Zoological Collections of the Department of Life Science, National Chung Hsing University, Taichung, Taiwan" id="ABBRID0EWMAC" xlink:type="simple">NCHUZOOL</abbrev> 15011, two damaged males, <abbrev xmlns:xlink="http://www.w3.org/1999/xlink" content-type="institution" xlink:title="Lee Kong Chian Natural History Museum, National University of Singapore, Singapore" id="ABBRID0E2MAC" xlink:type="simple">ZRC</abbrev> 2018.1014, same collection data as for holotype.</p></tp:treatment-sec><tp:treatment-sec sec-type="material" id="SECID0EANAC"><title>Comparative material.</title><p><italic><tp:taxon-name><tp:taxon-name-part taxon-name-part-type="genus" reg="Neocaridina">Neocaridina</tp:taxon-name-part><tp:taxon-name-part taxon-name-part-type="species" reg="ikiensis">ikiensis</tp:taxon-name-part></tp:taxon-name></italic>: 1 male, cl 4.6 mm, <abbrev xmlns:xlink="http://www.w3.org/1999/xlink" content-type="institution" xlink:title="Lee Kong Chian Natural History Museum, National University of Singapore, Singapore" id="ABBRID0ERNAC" xlink:type="simple">ZRC</abbrev> 2017.0960, 1 female, cl 5.1 mm, <abbrev xmlns:xlink="http://www.w3.org/1999/xlink" content-type="institution" xlink:title="Lee Kong Chian Natural History Museum, National University of Singapore, Singapore" id="ABBRID0EWNAC" xlink:type="simple">ZRC</abbrev> 2017.0961, 8 males, cl 3.0–5.4 mm, 8 females, cl 2.9–5.1 mm, <abbrev xmlns:xlink="http://www.w3.org/1999/xlink" content-type="institution" xlink:title="Lee Kong Chian Natural History Museum, National University of Singapore, Singapore" id="ABBRID0E2NAC" xlink:type="simple">ZRC</abbrev> 2017.0962, small stream at Kugiyama-hure, Gonoura Town, Iki City, Nagasaki Prefecture, Japan, coll. Yasuhiko Nakahara, 23 November 2015.</p></tp:treatment-sec><tp:treatment-sec sec-type="diagnosis" id="SECID0EAOAC"><title>Diagnosis.</title><p>Rostrum short, straight, slightly sloping downwards, reaching mostly to end of 1<sup>st</sup> segment of antennular peduncle, rostral formula 1–3+8–15/1–4. Pterygostomian margin armed with an indistinct spine. 1<sup>st</sup> pereiopod carpus 1.2–1.5 × as long as high; chela 2.0–2.1 × as long as broad; fingers slightly longer than palm. 2<sup>nd</sup> pereiopod carpus 1.1–1.2 × as long as chela, 3.9–4.3 × as long as high; chela 2.1–2.3 × as long as broad; fingers 1.3–1.4 × as long as palm. 3<sup>rd</sup> pereiopod with propodus straight in females, slightly incurved in males, 2.7–3.0 × as long as dactylus; dactylus terminating in two claws, 4–6 accessory spines on flexor margin, strongly incurved in males. 5<sup>th</sup> pereiopod propodus 2.7–2.8 × as long as dactylus, dactylus terminating in one claw, with 46–54 spinules on flexor margin. Endopod of male 1<sup>st</sup> pleopod extending to 0.8 × exopod length, inflated at distal ¾, pyriform, 1.7 × as long as wide, appendix interna at base of inflated part, short. Appendix masculina of male 2<sup>nd</sup> pleopod cylindrical, reaching to 0.7 length of endopod, appendix interna reaching to 0.6 length of appendix masculina. Uropodal diaeresis with 13–14 movable spinules. Eggs 1.10 × 0.68 to 1.20 × 0.75 mm in diameter.</p></tp:treatment-sec><tp:treatment-sec sec-type="description" id="SECID0EUOAC"><title>Description.</title><p>Rostrum short, straight, slightly sloping downwards, without distinct postrostral ridge, reaching slightly short of or slightly beyond end of 1<sup>st</sup> segment of antennular peduncle, occasionally reaching to, rarely beyond end of 2<sup>nd</sup> segment of antennular peduncle; armed dorsally with 9–18 (mode 13–15) very small teeth, including 1–3 (mode 2) on carapace, ventrally with 1–4 small teeth (mode 2–3). Antennal spine fused with inferior orbital angle. Pterygostomian margin sub-rectangular, armed with an indistinct spine.</p><p>Sixth pleomere in male 0.43cl, 1.40 × as long as 5<sup>th</sup> pleomere, slightly shorter than telson; 6<sup>th</sup> pleomere in female 0.48cl, 1.38 × as long as 5<sup>th</sup> pleomere, slightly shorter than telson. Telson 3.0 × as long as wide, with four or five pairs of dorsal spinules and one pair of dorsolateral spinules; posterior margin rounded, lined with four or five pairs of simple setae, lateral pair distinctly longer than intermediate pairs. Pre-anal carina moderately high, lacking spine.</p><p>Eyes well developed, anterior corneal margin reaching to 0.6 × length of basal segment of antennular peduncle. Antennular peduncle 0.6 × as long as carapace; basal segment of antennular peduncle longer than combined length of 2<sup>nd</sup> and 3<sup>rd</sup> segments, anterolateral angle reaching 0.3 length of 2<sup>nd</sup> segment, 2<sup>nd</sup> segment distinctly longer than 3<sup>rd</sup> segment. Stylocerite reaching 0.7–0.8 length of basal segment of antennular peduncle. Scaphocerite 3.5 × as long as wide, with extension of the distolateral spine reaching end of antennular peduncle.</p><p>Mandible with incisor process ending in irregular teeth; molar process truncated. Maxillule lower lacinia broadly rounded; upper lacinia elongate, with a row of 30 distinct spiniform setae on inner margin; palp short. Maxilla distal endite subdivided; palp short; scaphognathite tapering posteriorly with some long, curved setae at posterior end. 1<sup>st</sup> maxilliped with stout palp. 2<sup>nd</sup> maxilliped typical of genus, endopod with fused dactylus and propodal segments. 3<sup>rd</sup> maxilliped reaching to end of antennular peduncle, with ultimate segment slightly longer than penultimate segment.</p><p>First four pereiopods with epipod. 1<sup>st</sup> pereiopod reaching slightly beyond distal end of basal segment of antennular peduncle; merus 1.8–2.1 × as long as broad, as long as carpus; carpus excavated anteriorly, shorter than chela, 1.2–1.5 × as long as high; chela 2.0–2.1 × as long as broad; fingers slightly longer than palm. 2<sup>nd</sup> pereiopod reaching end of antennular peduncle; merus shorter than carpus, 3.6–4.1 × as long as broad; carpus 1.1–1.2 × as long as chela, 3.9–4.3 × as long as high; chela 2.1–2.3 × as long as broad; fingers 1.3–1.4 × as long as palm. 3<sup>rd</sup> pereiopod reaching beyond end of antennular peduncle by dactylus; merus stout; propodus straight in females, slightly incurved in males, 2.7–3.0 × as long as dactylus (terminal claw included), 7.2–7.5 × as long as broad, numerous spinules on posterior margin; dactylus terminating in two claws, 4–6 accessory spines on flexor margin, strongly incurved in males. 4<sup>th</sup> pereiopod similar to 3<sup>rd</sup> pereiopod in form and length. 5<sup>th</sup> pereiopod reaching to end of 2<sup>nd</sup> segment of antennular peduncle, propodus 8.0–9.5 × as long as broad, 2.7–2.8 × as long as dactylus, dactylus 2.9–3.4 × as long as wide (spinules included), terminating in one claw, with 46–54 spinules on flexor margin.</p><p>Endopod of male 1<sup>st</sup> pleopod extending to 0.8 × exopod length, inflated at distal ¾, pyriform , 1.7 × as long as wide, with tiny spinules on distal margin of dorsal surface, appendix interna at base of inflated part, short. Appendix masculina of male 2<sup>nd</sup> pleopod cylindrical, reaching to about 0.7 length of endopod, inner and distal surface densely lined with long, stout spines, appendix interna reaching to 0.6 length of appendix masculina.</p><p>Uropodal diaeresis with 13–14 movable spinules.</p><p>Eggs 1.10 × 0.68 to 1.20 × 0.75 mm in diameter.</p></tp:treatment-sec><tp:treatment-sec sec-type="Colour in life" id="SECID0ETAAE"><title>Colour in life.</title><p>Body colour varying from translucent to light blue, with darker red-brown spots on dorsal surface and lighter red-brown spots on lateral surface of carapace; pleon usually with several dark red-brown vertical stripes on lower lateral surface, and white star-shaped pigment scattered on whole body (Figure <xref ref-type="fig" rid="F4">4A–D</xref>). Appendages mostly transparent.</p></tp:treatment-sec><tp:treatment-sec sec-type="etymology" id="SECID0E4AAE"><title>Etymology.</title><p><italic><tp:taxon-name><tp:taxon-name-part taxon-name-part-type="genus" reg="Neocaridina">Neocaridina</tp:taxon-name-part><tp:taxon-name-part taxon-name-part-type="species" reg="fonticulata">fonticulata</tp:taxon-name-part></tp:taxon-name></italic> is named after its known habitat, from the Latin root, <italic>fonticulus</italic>, for little spring.</p></tp:treatment-sec><tp:treatment-sec sec-type="Ecological notes" id="SECID0EQBAE"><title>Ecological notes.</title><p>Specimens of the new species were collected from leaf litter layer of a small stream (Figure <xref ref-type="fig" rid="F4">4E, F</xref>) next to a spring outlet at a limestone hill. The collection site consists of concretized substrate and banks, representing the headwater of the stream. The water flow is slow, cool temperature (about 25 °C), neutral (pH 7.06–7.16), and with moderately high dissolved oxygen (7.33–7.70 mg/L). The freshwater crabs, <italic><tp:taxon-name><tp:taxon-name-part taxon-name-part-type="genus" reg="Candidiopotamon">Candidiopotamon</tp:taxon-name-part><tp:taxon-name-part taxon-name-part-type="species" reg="rathbuni">rathbuni</tp:taxon-name-part></tp:taxon-name></italic> (De Man, 1914) and <italic><tp:taxon-name><tp:taxon-name-part taxon-name-part-type="genus" reg="Geothelphusa">Geothelphusa</tp:taxon-name-part><tp:taxon-name-part taxon-name-part-type="species" reg="ferruginea">ferruginea</tp:taxon-name-part></tp:taxon-name></italic> Shy, Ng &amp; Yu, 1994, were found to be sympatric with this new species. Ovigerous females were found in July.</p></tp:treatment-sec><tp:treatment-sec sec-type="distribution" id="SECID0EQCAE"><title>Distribution.</title><p>Presently known only from Sheding, Kenting, southern Taiwan.</p></tp:treatment-sec><tp:treatment-sec sec-type="remarks" id="SECID0EVCAE"><title>Remarks.</title><p>With the short rostrum, <italic><tp:taxon-name><tp:taxon-name-part taxon-name-part-type="genus" reg="Neocaridina">Neocaridina</tp:taxon-name-part><tp:taxon-name-part taxon-name-part-type="species" reg="fonticulata">fonticulata</tp:taxon-name-part></tp:taxon-name></italic> sp. n. is morphologically most similar to the insular Chinese species <italic><tp:taxon-name><tp:taxon-name-part taxon-name-part-type="genus" reg="Neocaridina">Neocaridina</tp:taxon-name-part><tp:taxon-name-part taxon-name-part-type="species" reg="zhoushanensis">zhoushanensis</tp:taxon-name-part></tp:taxon-name></italic> Cai, 1996, originally described as a subspecies of <italic><tp:taxon-name><tp:taxon-name-part taxon-name-part-type="genus" reg="Neocaridina">N.</tp:taxon-name-part><tp:taxon-name-part taxon-name-part-type="species" reg="denticulata">denticulata</tp:taxon-name-part></tp:taxon-name></italic>, from Zhoushan Islands of Zhejiang Province. It can be differentiated by the more slender chela of the 1<sup>st</sup> pereiopod (2.0–2.1 × as long as wide in the new species vs. 1.6–1.7 × in <italic><tp:taxon-name><tp:taxon-name-part taxon-name-part-type="genus" reg="Neocaridina">N.</tp:taxon-name-part><tp:taxon-name-part taxon-name-part-type="species" reg="zhoushanensis">zhoushanensis</tp:taxon-name-part></tp:taxon-name></italic>; cf. Figures <xref ref-type="fig" rid="F2">2A</xref>, <xref ref-type="fig" rid="F3">3B</xref> vs. fig. 10B in <xref ref-type="bibr" rid="B1">Cai 1996</xref>); the sexually dimorphic 3<sup>rd</sup> pereiopods (vs. no sexual dimorphism in <italic><tp:taxon-name><tp:taxon-name-part taxon-name-part-type="genus" reg="Neocaridina">N.</tp:taxon-name-part><tp:taxon-name-part taxon-name-part-type="species" reg="zhoushanensis">zhoushanensis</tp:taxon-name-part></tp:taxon-name></italic>); the slender dactylus of the 3<sup>rd</sup> pereiopods (2.9–3.4 × as long as wide (spinules included) vs. 2.8 × in <italic><tp:taxon-name><tp:taxon-name-part taxon-name-part-type="genus" reg="Neocaridina">N.</tp:taxon-name-part><tp:taxon-name-part taxon-name-part-type="species" reg="zhoushanensis">zhoushanensis</tp:taxon-name-part></tp:taxon-name></italic>; cf. Figures <xref ref-type="fig" rid="F2">2C</xref>, <xref ref-type="fig" rid="F3">3D</xref> vs. fig. 10E in <xref ref-type="bibr" rid="B1">Cai 1996</xref>), the spination of the dactylus of 5<sup>th</sup> pereiopods (with 46–54 spinules on flexor margin vs. 35–43 in <italic><tp:taxon-name><tp:taxon-name-part taxon-name-part-type="genus" reg="Neocaridina">N.</tp:taxon-name-part><tp:taxon-name-part taxon-name-part-type="species" reg="zhoushanensis">zhoushanensis</tp:taxon-name-part></tp:taxon-name></italic>); and the shorter appendix interna on the male 2<sup>nd</sup> pleopod, which reaches to 0.6 length of appendix masculina (vs. 0.7 in <italic><tp:taxon-name><tp:taxon-name-part taxon-name-part-type="genus" reg="Neocaridina">N.</tp:taxon-name-part><tp:taxon-name-part taxon-name-part-type="species" reg="zhoushanensis">zhoushanensis</tp:taxon-name-part></tp:taxon-name></italic>; cf. Figure <xref ref-type="fig" rid="F2">2H</xref> vs. fig. 9F in <xref ref-type="bibr" rid="B1">Cai 1996</xref>).</p><fig id="F2" position="float" orientation="portrait"><label>Figure 2.</label><caption><p><italic><tp:taxon-name><tp:taxon-name-part taxon-name-part-type="genus" reg="Neocaridina">Neocaridina</tp:taxon-name-part><tp:taxon-name-part taxon-name-part-type="species" reg="fonticulata">fonticulata</tp:taxon-name-part></tp:taxon-name></italic> sp. n.: pereiopods in lateral view. <bold>A</bold> right 1<sup>st</sup> pereiopod <bold>B</bold> right 2<sup>nd</sup> pereiopod <bold>C</bold> right 3<sup>rd</sup> pereiopod <bold>D</bold> same, dactylus <bold>E</bold> right 5<sup>th</sup> pereiopod <bold>F</bold> same, dactylus <bold>G</bold> right male 1<sup>st</sup> pleopod, front view <bold>H</bold> right male 2<sup>nd</sup> pleopod, internal view <bold>I</bold> diaeresis of left uropodal exopod. Scale bars: 1 mm (<bold>A–C, E</bold>); 0.2 mm (<bold>D, F</bold>); 0.5 mm (<bold>G, H</bold>); 0.2 mm (<bold>I</bold>) (male, cl 3.0 mm, paratype, <abbrev xmlns:xlink="http://www.w3.org/1999/xlink" content-type="institution" xlink:title="Lee Kong Chian Natural History Museum, National University of Singapore, Singapore" id="ABBRID0EWIAE" xlink:type="simple">ZRC</abbrev> 2018.1013).</p></caption><graphic xmlns:xlink="http://www.w3.org/1999/xlink" xlink:href="zookeys-817-011-g002.jpg" position="float" orientation="portrait" xlink:type="simple" id="oo_256528.jpg"/></fig><p>With the relatively short rostrum, <italic><tp:taxon-name><tp:taxon-name-part taxon-name-part-type="genus" reg="Neocaridina">Neocaridina</tp:taxon-name-part><tp:taxon-name-part taxon-name-part-type="species" reg="fonticulata">fonticulata</tp:taxon-name-part></tp:taxon-name></italic> sp. n. morphologically resembles two Taiwanese species, <italic><tp:taxon-name><tp:taxon-name-part taxon-name-part-type="genus" reg="Neocaridina">N.</tp:taxon-name-part><tp:taxon-name-part taxon-name-part-type="species" reg="saccam">saccam</tp:taxon-name-part></tp:taxon-name></italic> Shih &amp; Cai, 2007 and <italic><tp:taxon-name><tp:taxon-name-part taxon-name-part-type="genus" reg="Neocaridina">N.</tp:taxon-name-part><tp:taxon-name-part taxon-name-part-type="species" reg="ketagalan">ketagalan</tp:taxon-name-part></tp:taxon-name></italic> Shih &amp; Cai, 2007. It differs from <italic><tp:taxon-name><tp:taxon-name-part taxon-name-part-type="genus" reg="Neocaridina">N.</tp:taxon-name-part><tp:taxon-name-part taxon-name-part-type="species" reg="saccam">saccam</tp:taxon-name-part></tp:taxon-name></italic> (cf. <xref ref-type="bibr" rid="B12">Shih and Cai 2007</xref>) by the shorter rostrum (falling slightly short of or reaching slightly beyond the end of the 1<sup>st</sup> segment of the antennular peduncle vs. reaching the midlength of the 2<sup>nd</sup> segment of the antennular peduncle or nearly reaching beyond it in <italic><tp:taxon-name><tp:taxon-name-part taxon-name-part-type="genus" reg="Neocaridina">N.</tp:taxon-name-part><tp:taxon-name-part taxon-name-part-type="species" reg="saccam">saccam</tp:taxon-name-part></tp:taxon-name></italic>; cf. Figures <xref ref-type="fig" rid="F1">1A</xref>, <xref ref-type="fig" rid="F3">3A</xref> vs. figs 2A, 4A in <xref ref-type="bibr" rid="B12">Shih and Cai 2007</xref>); the more slender merus of the 1<sup>st</sup> pereiopod (1.8–2.0 × as long as high vs. 1.4–1.7 × in <italic><tp:taxon-name><tp:taxon-name-part taxon-name-part-type="genus" reg="Neocaridina">N.</tp:taxon-name-part><tp:taxon-name-part taxon-name-part-type="species" reg="saccam">saccam</tp:taxon-name-part></tp:taxon-name></italic>; Figures <xref ref-type="fig" rid="F2">2A</xref>, <xref ref-type="fig" rid="F3">3B</xref> vs. figs 3A, 4B in <xref ref-type="bibr" rid="B12">Shih and Cai 2007</xref>); the more slender carpus of the 2<sup>nd</sup> pereiopod (3.9–4.3 × as long as high vs. 3.6–3.8 × in <italic><tp:taxon-name><tp:taxon-name-part taxon-name-part-type="genus" reg="Neocaridina">N.</tp:taxon-name-part><tp:taxon-name-part taxon-name-part-type="species" reg="saccam">saccam</tp:taxon-name-part></tp:taxon-name></italic>; Figures <xref ref-type="fig" rid="F2">2B</xref>, <xref ref-type="fig" rid="F3">3C</xref> vs. figs 3B, 4C in <xref ref-type="bibr" rid="B12">Shih and Cai 2007</xref>); the more slender male 1<sup>st</sup> pleopod (1.7 × as long as broad vs. 1.4 × in <italic><tp:taxon-name><tp:taxon-name-part taxon-name-part-type="genus" reg="Neocaridina">N.</tp:taxon-name-part><tp:taxon-name-part taxon-name-part-type="species" reg="saccam">saccam</tp:taxon-name-part></tp:taxon-name></italic>; Figure <xref ref-type="fig" rid="F2">2G</xref> vs. fig. 3G in <xref ref-type="bibr" rid="B12">Shih and Cai 2007</xref>); and the shorter endopod of the male 1<sup>st</sup> pleopod (0.8 × length of exopod vs. 0.9 × in <italic><tp:taxon-name><tp:taxon-name-part taxon-name-part-type="genus" reg="Neocaridina">N.</tp:taxon-name-part><tp:taxon-name-part taxon-name-part-type="species" reg="saccam">saccam</tp:taxon-name-part></tp:taxon-name></italic>; Figure <xref ref-type="fig" rid="F2">2G</xref> vs. fig. 3G in <xref ref-type="bibr" rid="B12">Shih and Cai 2007</xref>).</p><p><italic><tp:taxon-name><tp:taxon-name-part taxon-name-part-type="genus" reg="Neocaridina">Neocaridina</tp:taxon-name-part><tp:taxon-name-part taxon-name-part-type="species" reg="fonticulata">fonticulata</tp:taxon-name-part></tp:taxon-name></italic> sp. n. can be separated from <italic><tp:taxon-name><tp:taxon-name-part taxon-name-part-type="genus" reg="Neocaridina">N.</tp:taxon-name-part><tp:taxon-name-part taxon-name-part-type="species" reg="ketagalan">ketagalan</tp:taxon-name-part></tp:taxon-name></italic> (cf. <xref ref-type="bibr" rid="B12">Shih and Cai 2007</xref>) by its shorter rostrum (reaching from slightly short of to slightly beyond end of 1<sup>st</sup> segment of antennular peduncle vs. reaching the middle or end of the 2<sup>nd</sup> segment of the antennular peduncle; Figures <xref ref-type="fig" rid="F1">1A</xref>, <xref ref-type="fig" rid="F3">3A</xref> vs. figs 5A, 6A in <xref ref-type="bibr" rid="B12">Shih and Cai 2007</xref>). It also differs from <italic><tp:taxon-name><tp:taxon-name-part taxon-name-part-type="genus" reg="Neocaridina">N.</tp:taxon-name-part><tp:taxon-name-part taxon-name-part-type="species" reg="ketagalan">ketagalan</tp:taxon-name-part></tp:taxon-name></italic> (cf. <xref ref-type="bibr" rid="B12">Shih and Cai 2007</xref>) by the slender male 1<sup>st</sup> pleopod (1.7 × as long as broad vs. 1.4 × in <italic><tp:taxon-name><tp:taxon-name-part taxon-name-part-type="genus" reg="Neocaridina">N.</tp:taxon-name-part><tp:taxon-name-part taxon-name-part-type="species" reg="ketagalan">ketagalan</tp:taxon-name-part></tp:taxon-name></italic>; Figure <xref ref-type="fig" rid="F2">2G</xref> vs. fig. 5J in <xref ref-type="bibr" rid="B12">Shih and Cai 2007</xref>); the male 2<sup>nd</sup> pleopod appendix masculina being half the endopod length (vs. 0.7 × in <italic><tp:taxon-name><tp:taxon-name-part taxon-name-part-type="genus" reg="Neocaridina">N.</tp:taxon-name-part><tp:taxon-name-part taxon-name-part-type="species" reg="ketagalan">ketagalan</tp:taxon-name-part></tp:taxon-name></italic>; Figure <xref ref-type="fig" rid="F2">2H</xref> vs. fig. 5K in <xref ref-type="bibr" rid="B12">Shih and Cai 2007</xref>); and the appendix interna of the male 2<sup>nd</sup> pleopod being relatively longer, reaching to 0.7 × length of appendix masculine (vs. 0.6 × in <italic><tp:taxon-name><tp:taxon-name-part taxon-name-part-type="genus" reg="Neocaridina">N.</tp:taxon-name-part><tp:taxon-name-part taxon-name-part-type="species" reg="ketagalan">ketagalan</tp:taxon-name-part></tp:taxon-name></italic>; Figure <xref ref-type="fig" rid="F2">2H</xref> vs. fig. 5K in <xref ref-type="bibr" rid="B12">Shih and Cai 2007</xref>).</p><fig id="F3" position="float" orientation="portrait"><label>Figure 3.</label><caption><p><italic><tp:taxon-name><tp:taxon-name-part taxon-name-part-type="genus" reg="Neocaridina">Neocaridina</tp:taxon-name-part><tp:taxon-name-part taxon-name-part-type="species" reg="fonticulata">fonticulata</tp:taxon-name-part></tp:taxon-name></italic> sp. n.: <bold>A</bold> carapace and cephalic appendages, lateral view <bold>B</bold> right 1<sup>st</sup> pereiopod <bold>C</bold> right 2<sup>nd</sup> pereiopod <bold>D</bold> left 3<sup>rd</sup> pereiopod <bold>E</bold> same, dactylus <bold>F</bold> left 5<sup>th</sup> pereiopod <bold>G</bold> same, dactylus. Scale bars: 1.5 mm (<bold>A</bold>); 1 mm (<bold>B–D, F</bold>); 0.2 mm (<bold>E, G</bold>) (female, cl 3.8 mm, paratype, <abbrev xmlns:xlink="http://www.w3.org/1999/xlink" content-type="institution" xlink:title="Lee Kong Chian Natural History Museum, National University of Singapore, Singapore" id="ABBRID0ESTAE" xlink:type="simple">ZRC</abbrev> 2018.1013).</p></caption><graphic xmlns:xlink="http://www.w3.org/1999/xlink" xlink:href="zookeys-817-011-g003.jpg" position="float" orientation="portrait" xlink:type="simple" id="oo_256529.jpg"/></fig><p>With its relatively short rostrum, <italic><tp:taxon-name><tp:taxon-name-part taxon-name-part-type="genus" reg="Neocaridina">Neocaridina</tp:taxon-name-part><tp:taxon-name-part taxon-name-part-type="species" reg="fonticulata">fonticulata</tp:taxon-name-part></tp:taxon-name></italic> sp. n. morphologically also resembles the recently described Japanese species <italic><tp:taxon-name><tp:taxon-name-part taxon-name-part-type="genus" reg="Neocaridina">Neocaridina</tp:taxon-name-part><tp:taxon-name-part taxon-name-part-type="species" reg="ikiensis">ikiensis</tp:taxon-name-part></tp:taxon-name></italic> Shih, Cai, Niwa &amp; Nakahara, 2017. It can be differentiated from the latter by its shorter rostrum (reaching from slightly short of to slightly beyond the end of the 1<sup>st</sup> segment of antennular peduncle vs. reaching slightly short of to distinctly beyond the end of the 2<sup>nd</sup> segment of antennular peduncle; cf. Figures <xref ref-type="fig" rid="F1">1A</xref>, <xref ref-type="fig" rid="F3">3A</xref> vs. figs 2A, 4A in <xref ref-type="bibr" rid="B13">Shih et al. 2017</xref>). The propodus and dactylus of the 3<sup>rd</sup> pereiopod of the new species displays sexual dimorphism (vs. no sexual dimorphism in <italic><tp:taxon-name><tp:taxon-name-part taxon-name-part-type="genus" reg="Neocaridina">N.</tp:taxon-name-part><tp:taxon-name-part taxon-name-part-type="species" reg="ikiensis">ikiensis</tp:taxon-name-part></tp:taxon-name></italic>); the male 2<sup>nd</sup> pleopod appendix masculina is 0.7 × endopod length (vs. 0.5 × in <italic><tp:taxon-name><tp:taxon-name-part taxon-name-part-type="genus" reg="Neocaridina">N.</tp:taxon-name-part><tp:taxon-name-part taxon-name-part-type="species" reg="ikiensis">ikiensis</tp:taxon-name-part></tp:taxon-name></italic>; Figure <xref ref-type="fig" rid="F2">2H</xref> vs. fig. 3I in <xref ref-type="bibr" rid="B13">Shih et al. 2017</xref>); and the appendix interna of the male 2<sup>nd</sup> pleopod is relatively shorter (reaching to 0.6 length of appendix masculina vs. 0.8 in <italic><tp:taxon-name><tp:taxon-name-part taxon-name-part-type="genus" reg="Neocaridina">N.</tp:taxon-name-part><tp:taxon-name-part taxon-name-part-type="species" reg="ikiensis">ikiensis</tp:taxon-name-part></tp:taxon-name></italic>; Figure <xref ref-type="fig" rid="F2">2H</xref> vs. fig. 3J in <xref ref-type="bibr" rid="B13">Shih et al. 2017</xref>).</p><p>With the relatively slender endopod of the male 1<sup>st</sup> pleopod, the new species is similar to <italic><tp:taxon-name><tp:taxon-name-part taxon-name-part-type="genus" reg="Neocaridina">N.</tp:taxon-name-part><tp:taxon-name-part taxon-name-part-type="species" reg="koreana">koreana</tp:taxon-name-part></tp:taxon-name></italic> Kubo, 1938. It can be separated from the latter by the relatively shorter rostrum, which mostly reaches to or slightly beyond the end of the 1<sup>st</sup> segment of antennular peduncle vs. almost reaching to or slightly beyond antennular peduncle in <italic><tp:taxon-name><tp:taxon-name-part taxon-name-part-type="genus" reg="Neocaridina">N.</tp:taxon-name-part><tp:taxon-name-part taxon-name-part-type="species" reg="koreana">koreana</tp:taxon-name-part></tp:taxon-name></italic> (cf. <xref ref-type="bibr" rid="B6">Kubo 1938</xref>); and the fewer ventral rostral teeth (2–6 teeth, mode 2–4 vs. 4–6, average 5.6 in <italic><tp:taxon-name><tp:taxon-name-part taxon-name-part-type="genus" reg="Neocaridina">N.</tp:taxon-name-part><tp:taxon-name-part taxon-name-part-type="species" reg="koreana">koreana</tp:taxon-name-part></tp:taxon-name></italic> (cf. <xref ref-type="bibr" rid="B6">Kubo 1938</xref>)).</p><fig id="F4" position="float" orientation="portrait"><label>Figure 4.</label><caption><p>Live colouration of <italic><tp:taxon-name><tp:taxon-name-part taxon-name-part-type="genus" reg="Neocaridina">Neocaridina</tp:taxon-name-part><tp:taxon-name-part taxon-name-part-type="species" reg="fonticulata">fonticulata</tp:taxon-name-part></tp:taxon-name></italic> sp. n. (<bold>A–D</bold>) and its habitat in Kenting, southern Taiwan (<bold>E–F</bold>). Specimens were collected from the type locality on 1 July 2015 and kept in aquarium for observation and photography.</p></caption><graphic xmlns:xlink="http://www.w3.org/1999/xlink" xlink:href="zookeys-817-011-g004.jpg" position="float" orientation="portrait" xlink:type="simple" id="oo_256530.jpg"/></fig></tp:treatment-sec><ref-list><ref id="B1"><mixed-citation xmlns:xlink="http://www.w3.org/1999/xlink" xlink:type="simple"><person-group><name name-style="western"><surname>Cai</surname><given-names>Y</given-names></name></person-group> (<year>1996</year>) <article-title>A revision of the genus <italic><tp:taxon-name><tp:taxon-name-part taxon-name-part-type="genus">Neocaridina</tp:taxon-name-part></tp:taxon-name></italic> (<tp:taxon-name><tp:taxon-name-part taxon-name-part-type="subphylum">Crustacea</tp:taxon-name-part></tp:taxon-name>: <tp:taxon-name><tp:taxon-name-part taxon-name-part-type="order">Decapoda</tp:taxon-name-part></tp:taxon-name>: <tp:taxon-name><tp:taxon-name-part taxon-name-part-type="family">Atyidae</tp:taxon-name-part></tp:taxon-name>).</article-title><source>Acta Zootaxonimica Sinica</source><volume>21</volume>: <fpage>129</fpage>–<lpage>160</lpage>. [In Chinese]</mixed-citation></ref><ref id="B12"><mixed-citation xmlns:xlink="http://www.w3.org/1999/xlink" xlink:type="simple"><person-group><name name-style="western"><surname>Shih</surname><given-names>HT</given-names></name><name name-style="western"><surname>Cai</surname><given-names>Y</given-names></name></person-group> (<year>2007</year>) <article-title>Two new species of land-locked freshwater shrimp genus <italic><tp:taxon-name><tp:taxon-name-part taxon-name-part-type="genus">Neocaridina</tp:taxon-name-part></tp:taxon-name></italic> Kubo, 1938 (<tp:taxon-name><tp:taxon-name-part taxon-name-part-type="order">Decapoda</tp:taxon-name-part></tp:taxon-name>: <tp:taxon-name><tp:taxon-name-part taxon-name-part-type="infraorder">Caridea</tp:taxon-name-part></tp:taxon-name>: <tp:taxon-name><tp:taxon-name-part taxon-name-part-type="family">Atyidae</tp:taxon-name-part></tp:taxon-name>) from Taiwan, with notes on the speciation within Taiwan Island.</article-title><source>Zoological Studies</source><volume>46</volume>: <fpage>680</fpage>–<lpage>694</lpage>.</mixed-citation></ref><ref id="B13"><mixed-citation xmlns:xlink="http://www.w3.org/1999/xlink" xlink:type="simple"><person-group><name name-style="western"><surname>Shih</surname><given-names>HT</given-names></name><name name-style="western"><surname>Cai</surname><given-names>Y</given-names></name><name name-style="western"><surname>Niwa</surname><given-names>N</given-names></name><name name-style="western"><surname>Nakahara</surname><given-names>Y</given-names></name></person-group> (<year>2017</year>) A new species of land-locked freshwater shrimp of the genus <italic><tp:taxon-name><tp:taxon-name-part taxon-name-part-type="genus">Neocaridina</tp:taxon-name-part></tp:taxon-name></italic> (<tp:taxon-name><tp:taxon-name-part taxon-name-part-type="order">Decapoda</tp:taxon-name-part></tp:taxon-name>: <tp:taxon-name><tp:taxon-name-part taxon-name-part-type="infraorder">Caridea</tp:taxon-name-part></tp:taxon-name>: <tp:taxon-name><tp:taxon-name-part taxon-name-part-type="family">Atyidae</tp:taxon-name-part></tp:taxon-name>) from Iki Island, Kyushu, Japan. Zoological Studies 56: 30.</mixed-citation></ref><ref id="B6"><mixed-citation xmlns:xlink="http://www.w3.org/1999/xlink" xlink:type="simple"><person-group><name name-style="western"><surname>Kubo</surname><given-names>I</given-names></name></person-group> (<year>1938</year>) <article-title>On the Japanese atyid shrimps.</article-title><source>Journal of the Imperial Fisheries Institute, Tokyo</source><volume>33</volume>: <fpage>67</fpage>–<lpage>100</lpage>.</mixed-citation></ref></ref-list></tp:taxon-treatment>
